# Supplementary material for: Enhanced Oil Recovery in a Co-Culture System of Pseudomonas aeruginosa and Bacillus subtilis
Source: Microorganisms. 2024 Nov 16;12(11):2343. doi: 10.3390/microorganisms12112343 (PMC11596543; doi:10.3390/microorganisms12112343)
Supplement: Supplementary file 1 [file microorganisms-12-02343-s001.zip]

Archive with 1 entries (1 files):
- microorganisms-3302631-supplementary.pdf
